# Supplementary material for: Sex-dependent interactions between prodromal intestinal inflammation and LRRK2 G2019S in mice promote endophenotypes of Parkinson’s disease
Source: Commun Biol. 2024 May 15;7:570. doi: 10.1038/s42003-024-06256-9 (PMC11096388; doi:10.1038/s42003-024-06256-9)
Supplement: Supplementary file 3 — Supplementary Data 1 [file 42003_2024_6256_MOESM3_ESM.xlsx]

## Sheet: figure 1b
Treatment Day	littermate_F															littermate_M															LRRK2_F																		LRRK2_M
0	100	100	100	100	100	100	100	100	100	100	100	100	100	100	100	100	100	100	100	100	100	100	100	100	100	100	100	100	100	100	100	100	100	100	100	100	100	100	100	100	100	100	100	100	100	100	100	100	100
3	107.882	104.95	105.587	99.0476	101.531	100.971	100.851	100.429	99.5349	98.2379	93.9815	93.5897	98.1735	98.0952	100.549	101.351	100.735	103.261	102.482	100.707	103.089	96.9283	97.8873	100	99.6721	102.048	99.6644	97.6271	98.7755	94.6565	101.818	100	100.478	102.97	100.493	97.1564	98.9529	95.6311	94.9309	97.6077	88.0184	90.9524	90.4762	99.537	103.167	100.837	98.4536	98.3607	101.908
4	102.463	103.465	103.911	97.1429	98.9796	100.971	99.1489	98.7125	99.0698	99.5595	95.8333	90.1709	98.6301	98.5714	99.4506	100	97.4265	98.5507	102.128	100.707	102.703	100	100.352	99.3485	100	103.413	98.9933	96.6102	98.7755	93.8931	97.2727	97.7273	96.1722	99.0099	94.0887	88.1517	90.5759	88.3495	86.1751	88.9952	86.1751	85.7143	84.8485	99.0741	99.095	86.6109	98.9691	103.279	99.6183
6	99.0148	97.0297	97.2067	94.2857	100	95.6311	92.766	92.2747	96.2791	97.7974	95.3704	94.8718	95.8904	99.0476	98.9011	93.5811	96.6912	97.8261	101.064	98.2332	103.861	98.6348	99.6479	91.2052	90.8197	94.5392	96.6443	92.5424	97.9592	91.2214	89.5455	90.9091	89.4737	92.5743	82.266	79.6209	81.6754	81.5534	74.1935	78.4689	84.7926	84.7619	80.5195	91.2037	91.4027	82.8452	90.7216	93.9891	94.2748
7	98.0296	92.0792	91.0614	91.4286	98.4694	94.1748	91.0638	90.1288	94.8837	96.4758	93.5185	91.0256	92.2374	98.0952	98.9011	91.2162	94.1176	98.5507	97.8723	92.9329	98.0695	94.5392	97.1831	85.342	87.8689	92.1502	96.6443	93.8983	96.3265	92.7481	86.3636	88.6364	88.5167	90.5941	79.803	80.0948	73.2984	82.0388	70.5069	76.0766	86.6359	85.7143	77.0563	89.8148	90.4977	83.682	87.6289	93.4426	90.458
8	97.537	93.5644	95.5307	89.5238	97.449	93.6893	92.766	87.5537	96.7442	97.3568	90.7407	90.5983	89.0411	97.6191	97.2528	88.5135	91.1765	97.8261	95.0355	92.5795	98.4556	94.198	96.4789	83.3876	87.541	91.8089	93.6242	93.2203	91.8367	92.3664	85.4545	83.6364	90.9091	89.604	78.3251	86.7299	74.8691	87.3786	68.6636	86.1244	89.4009	91.4286	84.8485	92.5926	90.9502	80.3347	79.3814	86.8852	89.6947
9	99.5074	95.0495	100	90.4762	97.449	96.1165	92.766	83.691	96.2791	93.3921	89.8148	93.1624	89.4977	97.1429	93.956	91.2162	90.4412	100	96.0993	90.4594	97.6834	91.1263	96.831	82.4104	88.5246	92.4915	92.953	89.1525	84.4898	93.5114	85.4545	82.2727	90.4306	91.0891	84.7291	89.0995	83.2461	90.7767	69.5853	88.9952	92.6267	93.3333	87.8788	94.4444	92.3077	82.0084	76.8041	83.0601	87.7863
10	100.985	95.0495	100.559	90.4762	97.9592	96.1165	92.766	84.1202	93.0233	94.2731	89.8148	97.8632	92.2374	100	98.3517	94.2568	91.1765	101.087	96.8085	92.2262	99.6139	92.1502	98.5915	88.9251	85.9016	95.5631	93.9597	91.5254	88.1633	94.2748	87.2727	81.8182	90.9091	95.5446	89.6552	94.3128	84.8168	95.6311	69.1244	94.2584	96.3134	94.7619	91.7749	95.8333	95.4751	82.0084	76.8041	83.6066	89.6947
11	100.493	97.0297	101.676	92.8571	98.4694	96.6019	93.1915	86.2661	96.2791	96.4758	95.8333	98.718	95.4338	100.476	101.099	96.6216	93.0147	100.362	97.1631	92.9329	101.93	95.5631	101.056	84.3648	91.4754	99.6587	97.3154	96.9492	91.8367	99.2366	90.9091	85.9091	92.823	98.0198	92.1182	92.4171	92.6702	97.5728	71.4286	97.1292	94.0092	95.7143	92.2078	100	98.19	84.9372	82.9897	89.6175	91.6031
14	105.911	105.941	106.704	95.2381	101.02	96.1165	97.4468	91.4163	99.0698	99.5595	98.1482	99.1453	100.457	101.429	101.099	100.676	97.0588	104.348	100.355	98.2332	102.317	98.9761	103.521	88.5993	94.0984	98.9761	100.336	100.339	97.551	101.908	93.1818	92.2727	95.6938	99.0099	95.0739	94.7867	97.3822	98.0583	75.576	99.5215	97.235	95.2381	93.9394	101.389	99.095	87.0293	93.8144	96.7213	97.3282
[truncated: 11 more columns]

## Sheet: figure 1c
Treatment Day	WT_F															WT_M												G2019S_F
21	105.911	105.941	106.704	95.2381	101.02	99.0291	94.8936	92.2747	100.93	102.203	97.2222	100.855	94.5206	95.2381	104.396	100.676	97.0588	104.348	103.191	100.353	102.703	100.341	103.169	100.671	101.695	100.408	103.817	96.429	95.098	93.237	96.923	98.02	95	94.545	96.172	102.97	96.059	97.1564	100.524	100.485	92.1659	103.828	102.3	100	93.94	111.11	103.62	92.05	97.94
24	104.433	102.97	109.497	98.5714	104.082	100.485	98.2979	95.7082	100	97.7974	102.315	104.701	99.5434	98.0952	104.396	102.703	95.9559	107.246	103.901	104.594	102.703	101.365	102.817	103.02	102.712	104.49	106.489	98.469	99.02	93.72	98.974	99.01	99.545	98.182	97.129	107.43	99.015	99.0521	105.759	100.485	94.4701	103.349	100.46	102.38	96.97	105.56	107.24	89.12	104.12
25	103.448	102.475	107.263	97.1429	102.041	102.913	98.2979	93.9914	100.465	99.1189	103.241	100.855	96.347	96.1905	100.549	101.351	95.9559	104.71	102.482	104.24	103.861	101.024	103.169	102.013	99.322	102.041	104.58	98.469	95.098	92.271	98.462	96.535	99.545	97.727	98.565	104.95	99.507	98.1043	103.141	99.5146	91.7051	104.785	97.7	102.86	97.4	100.93	107.24	97.49	100.52
27	102.463	101.478	102.475	106.704	94.7619	102.551	94.8936	95.7082	99.0698	100.441	102.778	94.8718	95.8904	93.3333	100.549	100	95.5882	106.522	100	101.06	104.247	100	98.5915	102.349	91.5254	100.408	105.344	97.959	88.725	93.237	96.41	92.079	96.364	96.364	92.344	98.515	97.537	94.7867	98.4293	96.1165	92.6267	101.435	94.47	96.6667	93.9394	105.09	107.69	89.12	102.06
28	98.5222	100	102.235	92.8571	100	96.6019	96.1702	96.1373	97.2093	94.7137	101.852	95.7265	96.8037	88.5714	101.648	97.6351	93.3824	102.174	93.617	98.2332	101.544	95.2218	94.7183	100	86.7797	101.225	106.107	94.898	84.804	89.855	94.359	89.604	94.545	93.182	88.517	91.584	96.552	91.4692	100.524	93.2039	93.0876	102.871	89.8618	94.2857	90.0433	103.7	105.43	88.28	96.91
29	96.5517	100.99	102.235	94.7619	101.02	93.6893	94.0426	93.9914	92.5581	91.63	100.463	95.2991	95.4338	83.3333	96.1539	101.014	94.4853	104.348	93.2624	98.9399	100.386	97.2696	94.0141	99.3289	83.7288	100.408	104.58	94.388	81.373	87.44	95.385	89.109	88.636	85	82.775	81.683	94.581	89.0995	97.9058	90.2913	93.0876	99.0431	81.106	87.619	83.5498	96.3	108.6	86.19	96.39
30	97.0443	101.98	105.028	95.2381	102.551	94.6602	93.1915	94.8498	93.4884	90.3084	99.537	94.4444	96.347	83.8095	95.6044	100.676	94.8529	105.435	92.5532	97.1731	96.9112	97.9522	95.7746	96.3087	79.661	100.816	103.817	98.98	82.353	91.304	95.385	90.594	86.818	80	82.297	81.188	95.567	84.3602	97.3822	85.4369	96.7742	98.0861	79.2627	89.5238	79.2208	102.31	107.69	84.1	100
31	99.5074	101.98	106.145	95.7143	105.612	95.6311	94.4681	94.4206	96.2791	93.3921	100	96.5812	95.8904	86.1905	100	100.676	95.5882	107.609	90.7801	96.4664	94.9807	98.2935	97.5352	97.9866	84.7458	102.449	104.58	97.449	87.745	93.72	97.436	92.079	86.364	79.091	82.775	84.158	96.059	89.5735	104.712	91.7476	95.8525	102.871	77.8802	90.9524	76.1905	106.02	108.6	84.1	102.58
32	103.448	102.97	107.263	95.2381	105.612	96.6019	97.0213	96.1373	99.5349	98.6784	99.0741	98.2906	96.8037	88.5714	100	102.027	96.6912	106.522	92.1986	97.1731	96.9112	98.6348	97.1831	98.9933	87.1186	103.265	104.198	100.51	92.157	97.585	98.462	90.099	92.273	82.273	90.909	88.119	100	92.4171	104.712	94.6602	96.7742	104.306	80.6452	94.7619	74.026	106.02	109.95	88.28	102.06
35	105.419	102.97	106.145	95.2381	110.204	97.0874	102.553	95.7082	96.7442	101.322	98.1482	99.1453	97.7169	91.9048	100.549	100.338	98.5294	105.072	96.4539	99.2933	100	98.9761	98.5915	99.6644	90.1695	104.49	104.198	100.51	95.588	97.101	99.487	96.535	96.364	90.909	92.344	96.04	100.49	96.6825	105.759	100.971	99.5392	105.263	91.7051	100	86.5801	111.11	110.41	91.21	106.7
[truncated: 17 more columns]

## Sheet: figure 1d
Treatment Day	WT_F										WT_M											G2019S_F										G2019S_M
42	109.36	105.941	110.615	97.619	105.612	97.5728	97.0213	100.429	100	101.762	106.757	99.2647	108.696	100.709	100.353	103.475	101.024	99.6479	102.606	101.967	100	102.041	98.0392	96.6184	99.4872	96.5347	105.455	95.4545	102.871	102.475	105.419	93.4363	105.058	101.562	101.515	106.967	106.564	100.382	101.88	106.015	101.141
45	108.374	106.931	111.732	100	108.163	101.456	98.7234	101.717	100	102.643	106.757	102.206	110.507	100.709	99.6466	102.703	98.6348	98.2394	100.977	100.656	101.706	104.592	103.922	101.449	103.59	100.99	104.545	97.2727	104.306	105.941	100.493	96.5251	105.058	101.953	105.303	107.787	106.178	100.382	103.759	105.263	100.76
46	107.389	106.931	107.821	100	106.122	99.0291	96.1702	99.5708	100	102.643	103.041	100.368	106.159	102.128	99.2933	104.633	102.389	98.2394	98.0456	98.3607	99.6587	104.082	104.412	100	102.051	102.475	101.818	97.2727	102.871	108.911	101.478	96.139	103.891	103.516	105.682	109.426	102.703	100	102.632	101.88	96.1977
48	106.897	102.475	98.8827	94.7619	99.4898	91.2621	94.4681	93.9914	95.814	105.727	97.973	96.3235	103.261	100.355	96.4664	101.544	97.6109	97.5352	92.5081	88.5246	96.2457	102.041	100.49	98.5507	100.513	100.495	95	95.4545	102.392	103.96	96.0591	96.139	98.8327	101.172	106.061	103.689	96.5251	94.2748	95.1128	95.1128	92.0152
49	104.926	99.0099	98.8827	95.7143	95.9184	87.3786	97.4468	92.7039	99.5349	106.167	98.3108	95.2206	104.71	100.709	95.053	100	95.9044	97.5352	92.1824	90.1639	97.6109	101.02	101.961	98.5507	101.026	97.5248	96.3636	96.8182	102.392	103.96	95.5665	93.8224	98.0545	101.562	105.682	104.098	98.4556	93.5115	92.8571	95.1128	94.6768
50	106.404	101.485	103.352	97.619	97.9592	83.9806	95.7447	88.412	95.814	103.524	101.351	98.5294	106.522	102.128	96.8198	100.772	98.2935	98.9437	91.2052	90.8197	98.9761	102.551	103.922	95.1691	103.59	96.5347	94.5455	94.0909	98.0861	98.0198	94.0887	96.5251	97.2763	99.6094	104.924	102.049	94.5946	92.7481	92.8571	91.3534	95.057
51	107.882	102.475	105.587	97.1429	100.51	83.4951	102.553	91.4163	99.0698	105.286	101.014	95.2206	106.884	102.837	96.4664	101.544	98.9761	99.2958	97.7199	92.7869	100	101.531	106.863	101.932	101.538	97.0297	96.3636	96.3636	100	100	99.0148	96.9112	96.8872	101.562	104.924	102.459	96.5251	93.5115	93.985	90.2256	96.5779
52	107.389	103.96	107.821	98.0952	101.02	86.4078	98.7234	92.2747	102.326	104.846	99.6622	95.9559	105.797	102.128	98.2332	100	97.9522	99.6479	95.114	93.7705	101.706	104.082	104.902	101.449	102.564	98.5149	96.8182	97.2727	100	99.0099	99.5074	96.5251	96.1089	102.734	106.439	104.508	99.2278	91.6031	95.1128	89.0977	97.7186
53	106.897	103.96	107.263	99.0476	102.041	87.8641	102.979	91.4163	103.256	107.489	99.3243	97.0588	105.797	101.773	97.5265	100.386	98.2935	97.5352	97.3941	93.4426	100.683	106.633	104.412	101.449	104.103	101.485	97.7273	99.5455	105.263	100.99	100.985	97.6834	96.4981	105.078	107.576	104.508	100.386	92.7481	97.3684	91.7293	100
56	108.374	103.96	105.028	97.619	103.061	92.7184	106.809	92.7039	101.86	112.775	102.027	98.8971	106.522	103.191	98.9399	102.703	99.3174	101.408	98.6971	94.0984	100	104.082	105.392	103.382	104.615	102.97	100	101.818	110.526	106.931	100.985	100.386	99.2218	105.078	109.091	105.738	101.158	95.8015	100.376	92.8571	100.38

## Sheet: figure 1e
Treatment day	WT_M								WT_F							G2019S_M									G2019S_F
0	0	0	0	0	0	0	0	0	0	0	0	0	0	0	0	0	0	0	0	0	0	0	0	0	0	0	0	0	0	0	0	0	0	0	0
3	3.5	2	2	2	3	1	3	1	1.5	2	1	2	1.5	1	2	1	2	3	2	2	2.5	2	1	2	4	3	3	2	3	2.5	2	2.5	4	4	3
4	1.5	2	4	3	3	4	4	3	2.5	2	3	2	1.5	3	4	3	3	5	3.5	3	3	3.5	2	3.5	4	5	4	2	4	7	2	3	6	5	6
6	5	4	4	3	6	7	7	6	5	3	4	5	4	6	7	6	7.5	10	7	6	4.5	5	5	7	5	5	7	5.5	6	7	5	6	7	5.5	8
7	6	3.5	5.5	4.5	8	7	7	6	4.5	4	4.5	5	6	7	7	7.5	7.5	11	9	9	6.5	6.5	6	11	5.5	5.5	5	6	6	7.5	8	6	5	6	7
8	7	3	6	3.5	8	8	7	5	5.5	5	6	5	2.5	6	7	5	7	12	5	5	6.5	7	6.5	12	5	3.5	4.5	4	4	7	12	7	4.5	7	5
9	6.5	6	5.5	7	6	7	6	4	6	5	6	5	1.5	5	6	5	7	12	7	7	5.5	7	5.5	12	4	4	5	2	3	5	6.5	9	5	7	5
10	6	6	5.5	5	5	5	5	4	6	5	6	6	2	5	6	5	7		7	6	5	5	6.5	12	2	3	3.5	2	2	5	7	6	6	7	6
11	5	4.5	4	5.5	3	3	4	3	6	4	6	4.5	1	4	5	3.5	8		7	5	5	4	5.5	0	3.5	3	3.5	1	2	4	5.5	4.5	5	4.5	5
14	4	3.5	3	4	4	3	4	4	4.5	2.5	2	3.5	1	4	4	3.5			3	4.5	3	1.5	3.5		3	2	3.5	1	1	4	4	4	3.5	2	3.5

## Sheet: figure 1f
Days elapsed	G2019S_F	G2019S_M		0=survival
18	0			1=dead
18	0
18	0
18	0
18	0
18	0
18	0
18	0
18	0
18	0
18	0
18	0
18	0
18	0
18	0
18	0
18	0
18	0
18		0
18		0
18		0
18		0
14		1
16		1
17		1
18		0
18		0
18		0
18		0
18		0

## Sheet: figure 1g
Sex	WT	G2019S
male	120.685	124.63
male	70.75	132.73
male	93.465	118.835
male	55.985	91.915
male	109.685	110.025
male		125.875
female	81.89	45.37
female	43.385	218.275
female	89.5	109
female	66.93	148.645
female	88.625	68.46
female	76.58	79.545

## Sheet: figure 1h
Sex	WT	G2019S
male	0	0
male	0	4.955
male	0	5.465
male	9.84	2.225
male	0	3.935
male	3.44	7.1
female	2.45	3.48
female	2.185	24.68
female	0	3.34
female	2.375	9.735
female	2.355	10.05

## Sheet: figure 1i
Sex	WT	G2019S
male	73.525	313.525
male	61.105	187.59
male	88.26	107.195
male	141.375	83.565
male	113.52	178.78
male	116.775	263.985
female	85.06	95.645
female	74.62	321.485
female	89.24	181.18
female	148.2	396.22
female	99.525	334.32
female	109.125	110.34

## Sheet: figure 1j
Sex	WT	G2019S
female	74.3	73.9
female	70.1	76.2
female	72.9	79.9
female	67.1	76.6
female	68.2	78
female		79.6
male	61.9	68.7
male	63.3	69.3
male	66.7	67.4
male	70.9	69.3
male		74.8
