# Supplementary material for: Sex-dependent interactions between prodromal intestinal inflammation and LRRK2 G2019S in mice promote endophenotypes of Parkinson’s disease
Source: Commun Biol. 2024 May 15;7:570. doi: 10.1038/s42003-024-06256-9 (PMC11096388; doi:10.1038/s42003-024-06256-9)
Supplement: Supplementary file 4 — Supplementary Data 2 [file 42003_2024_6256_MOESM4_ESM.xlsx]

## Sheet: figure 2a
Left
		WT											G2019S
15w post DSS	Male	21139.6	18199.3	18688.9	12959	22068.7	12837	14256.1	13328.9	16782.8	14541.4	14081.8	13628.4	18092.9	20178.7	15736	27025.9	30523.3	27769	18727.4	28094.6	36975.1
	Female	16657.3	15565	18449.3	14596.5	18837.4	13758.1	15553.6	17326.1	14899.6	16936.4		21048.5	15506.4	20331.4	24835.1	15791.4	16692.4	18072.3	15220.8	20642.8	27618
	WT												G2019S
30w post DSS	Male	15419.6	10206.2	14643.4	12699.3	11161.1	10032.7	13785.8	8327.84	10260.6	13787.7		24717.5	17049.8	14502.4	34118.5	19905.8	27546.3	16389.6	17776.7	17727.2	13993.1
	Female	11083.3	9444.4	11159.3	13468.4	13507.4	16100.8	13345.3	11497.3	17919.5			16799.2	12078.3	13678.4	19463.2	13061.6	21732.9	21095.9	20990.5	14960.5	19872.8
Middle
		WT											G2019S
15w post DSS	Male	3916.95	2803.03	3780.83	2332.58	1659.85	5840.32	4448.71	3003.33	5773.64	4489.85	4681.79	6674.69	3715.17	6113.33	8919.3	7405.63	6911.48	2622.56	5013.95	7429.52	4352.24
	Female	1601.78	2721.17	3462.76	3702.12	3583.93	4270.93	3015.05	3193.32	3169.37	3501.96		3787.92	4287.69	3368.5	3703.73	7875.81	6691.17	4385.68	6530.61	5064.97	4634.32
	WT												G2019S
30w post DSS	Male	6238.67	2251.7	5369.03	4558.31	2900.26	2511.22	3591.82	2809.28	745.11	5052.58		9288.4	4989.92	5290.47	9522.27	3796.51	8500.05	5384.5	5436.52	4452.45	5107.25
	Female	6168.69	4065.32	4967.93	7298.96		3735.35	4220.19	4518.72	2487.89	4269.22		8163	6197.96	6444.48	9535.69	7110.38	2616.34	7398.16	5308.78	4407.44	4012.52
Right
		WT											G2019S
15w post DSS	Male	44	32	46	33	28	53	32	26	52	58	51	74	47	70	79	65	59	41	61	82	43
	Female	15	20	23	29	34	50	37	39	32	40		28	32	26	25	69	60	41	48	64	49
	WT												G2019S
30w post DSS	Male	52	28	44	46	40	27	38	29	9	48		89	53	52	87	51	75	57	55	47	44
	Female	30	19	27	28	34	40	32	35	49			44	37	31	49	34	33	68	60	43	46

## Sheet: figure 2b
Left
		WT											G2019S
15w post DSS	Male	95.2	97.6	83	97.4	92.6	91.6	93.8	90.2	105.4	98.2	94.4	78.8	76.8	87.4	88.4	80.4	84.6	90.8	86.2	86.6	73.2
	Female	81.2	93.2	78.2	73.4	72.6	81.6	86.6	87.4	90.2	75.2		68.4	86	84.6	72.6	79.8	84.4	80	91	75.4	80.4
	WT												G2019S
30w post DSS	Male	93.8	88	88.8	89.4	98	81.6	91.6	90	87.6	84.6	91	83.4	77.8	78.8	81	64.8	73.2	85.2	90.4	83	91.6
	Female	84.4	84.4	77		79.6	68.6	80.8	84.4	82.4	89.4		71.2	75.4	76.4	83.8	79.6	91	83.2	87.2	76.2	81.4
Right
		WT											G2019S
15w post DSS	Male	377.6	385.8	422.8	371.4	370.4	382.8	411.2	373.8	359	381.4	432.2	307.6	305.4	331.6	335.2	337.4	340	326.6	332.2	307.6	303.8
	Female	248	262.8	260.2	264.8	277	297.8	288.6	295	329.6	315.2		266.2	282.2	246.4	262.6	254.8	283	303.2	314.2	340.6	280.8
	WT												G2019S
30w post DSS	Male	399.6	385.8	376.6	351.8	382	389.6	394.4	392.8	357.6	376.6	394	310.8	333.8	337.6	304.2	331.4	336.4	307.6	321.8	319	316
	Female	318	304.6	300.6		316.6	313.8	286.4	345	313.2	292.8		331.6	278.8	269.6	287.8	302.6	274.6	322.4	297.6	291.4	290.6

## Sheet: figure 2f
	WT						G2019S
Male	0.082748	0.115598	0.122557	0.112948	0.116454	0.148185	0.163751	0.187029	0.11563	0.15286	0.127415
Female	0.122232	0.108744	0.097748	0.151346	0.108764		0.115658	0.109975	0.093007	0.102766	0.102887

## Sheet: figure 2g
	WT						G2019S
Male	127	144	171	172	145	164	149	99	85	119	49
Female	141	110	153	146			169	96	131	100	142

## Sheet: figure 2j
	WT						G2019S
Male	0.078022	0.122405	0.099028	0.101218	0.109758	0.15564	0.169226	0.129241	0.128326	0.172177	0.187591
Female	0.146104	0.146108	0.140175	0.149676	0.114041		0.193786	0.108959	0.12076	0.174392	0.136146

## Sheet: figure 2l
WT_M	G2019S_M
624984	599458
640000	1038063
546344	1011836
573262	946354

## Sheet: figure 2k
	WT						G2019S
Male	189	232	243	242	212	183	218	247	198	199	145
Female	238	174	158	176	235		215	184	187	204	195
