# Supplementary material for: Sex-dependent interactions between prodromal intestinal inflammation and LRRK2 G2019S in mice promote endophenotypes of Parkinson’s disease
Source: Commun Biol. 2024 May 15;7:570. doi: 10.1038/s42003-024-06256-9 (PMC11096388; doi:10.1038/s42003-024-06256-9)
Supplement: Supplementary file 5 — Supplementary Data 3 [file 42003_2024_6256_MOESM5_ESM.xlsx]

## Sheet: figure 3b
Left
Time point	Mock										GDX
20w post DSS	7.10255	2.36752	4.23922	3.48766	4.58336	2.37992	3.96871	3.60737	4.92759	6.01084	6.44417	3.30991	3.88064	3.77285	5.3427	3.584	2.02805	3.45236	2.75861	3.00917
35w post DSS	1.49524	0.22881	1.1701	2.0886	1.95626	6.04412	2.70388	2.54811	3.44035	3.0568	0.23443	1.67862	0.72759	2.47153	3.01504	3.52569	2.94663	1.2176	1.76001
Middle
Time point	Mock										GDX
20w post DSS	24.7057	12.6572	19.8709	15.0638	22.8216	23.8649	23.2167	20.7367	19.0971	23.587	19.0722	12.0288	19.8831	16.5996	20.9921	19.2032	11.8051	22.2837	15.6596	20.9419
35w post DSS	9.23745	11.731	7.64785	14.3833	12.5857	17.6378	14.8075	11.3572	15.4953	13.9048	4.51919	11.246	8.52874	11.8838	13.55	17.5911	17.2291	9.59137	11.3055
Right
Time point	Mock										GDX
20w post DSS	71	27	41	53	72	39	51	58	70	79	59	33	45	52	68	46	35	55	44	42
35w post DSS	26	6	17	31	34	73	50	40	47	46	3	29	13	40	46	51	39	23	25

## Sheet: figure 3c
Left
Time point	Mock											GDX
20w post DSS	90.6	74.6	91	81.6	85.2	81.8	92.4	77.4		87.4	88	86.4	79	72.6	91.4	74.2	83	87.2		73.4	73.2	81.6
35w post DSS	91.6	84.4	89.6	79.8	93.2	96.4	83.8	85	83	89.6		89.6	82.4	75.6	96.6	91.6	95.4			90	86	88.8
Right
Time point	Mock											GDX
20w post DSS	269	275.2	309	259.8	293.2	274	289.2	256.2	309	269.6		317.8	297.4	276.4	235.2	270.4	260.4	261.8	300	261.8	257
35w post DSS	288.8	292.2	359.2	256.2	285	285	302.6	261	298.6	251.2		331.6	361	273	238	261.2	255.4			265.4	254.2	227.2

## Sheet: figure 3f
Moving distance in arena
Time point	XX female											XY female
15w post DSS	21.0485	15.5063	20.3314	24.8351	15.7914	16.6924	18.0723	15.2208	20.6428	27.618		12.5435	10.5432	15.9169	8.78454	12.6057	20.5977	14.1226	19.2344	13.0699	19.6536	22.7787
30w post DSS	16.7992	12.0783	13.6784	19.4632	13.0616	21.7329	21.0959	20.9904	14.9605	19.8728		18.0136	14.9732	11.3448	18.7032	12.9361	12.8312	9.98081
Moving distance in arena
Time point	XX female											XY female
15w post DSS	3.78792	4.28769	3.3685	3.70373	7.87581	6.69117	4.38568	6.53061	5.06497	4.63432		3.0295	2.85708	3.89486	2.72828	4.48529	4.53838	3.1457	5.20736	1.8184	2.64593	2.44474
30w post DSS	8.163	6.19796	6.44448	9.53569	7.11038	2.61634	7.39816	5.30878	4.40744	4.01252		2.75161	2.40507	1.57958	2.35129	2.5609	0.83482	2.75834
Forelimb
Time point	XX female										XY female
15w post DSS	68.4	86	84.6	72.6	79.8	84.4	80	91	75.4	80.4	86.6	84.6	62	75.4	68.4	82.4	86.6	80.2	79.8
30w post DSS	71.2	75.4	76.4	83.8	79.6	91	83.2	87.2	76.2	81.4	66.2	59.8	60.6	79.6	69.8	61.2	81.6	62	67.6
Hindlimb
Time point	XX female										XY female
15w post DSS	266.2	282.2	246.4	262.6	254.8	283	303.2	314.2	340.6	280.8	321	322.4	210.6	244.2	206.2	259	265.4	262.6	267.4
30w post DSS	331.6	278.8	269.6	287.8	302.6	274.6	322.4	297.6	291.4	290.6	252.8	252.6	276.6	227.2	252.6	221.6	223.2	254.6	257.8

## Sheet: figure 3g
Left
Time point	XX female										XY female
15w post DSS	4.19	6.94	5.8	5.19	7.32	4.17	6.42	6.23	6.5	6.17	10.58	8.38	6.63	5.12	6.62	7.24	13.69	7.9	6.2
30w post DSS	4.19	6.56	5.22	4.34	8.17	4.18	5.49	4.26	6.37	4.61333	9.84	11.34	4.37	6.54	7.43	5.07	6.56

## Sheet: figure 3j
XX Female	XY Female
182.164	38
154.63	66
119.374	103
110.926	108
128.612	172

## Sheet: figure 3k
XX Female	XY Female
0.115658	0.1095
0.109975	0.2036
0.093007	0.2157
0.102766	0.2094
0.102887	0.2094

## Sheet: figure 3M
XX Female	XY Female
0.193786	0.195699
0.108959	0.209826
0.12076	0.189409
0.174392	0.184559
0.136146
