# Supplementary material for: Sex-dependent interactions between prodromal intestinal inflammation and LRRK2 G2019S in mice promote endophenotypes of Parkinson’s disease
Source: Commun Biol. 2024 May 15;7:570. doi: 10.1038/s42003-024-06256-9 (PMC11096388; doi:10.1038/s42003-024-06256-9)
Supplement: Supplementary file 6 — Supplementary Data 4 [file 42003_2024_6256_MOESM6_ESM.xlsx]

## Sheet: figure 4a
	Water					DSS
Male	809.518	881.454	1054.01	834.47	1258.28	900.509	1715.39	1657.2	1252.6	1503.89
Female	873.221	1142.8	1125.93	1366.97	1183.8	1220.08	1027.09	953.905	855.109	805.836

## Sheet: figure 4c
WT	DSS
6.23	7.2
4.87	7.08
3.51	12.9
5.24	7.17
2.41	4.89
4.26	8.34
4.93	7.88
3.46

## Sheet: figure 4d
Water	DSS
18.5	6.67
26.8	8.83
9.65	22.5
6.44
4.17	3.91
14.1	8.94
6.49	2.14
13.9	7.87

## Sheet: figure 4e
Water	DSS
1.16485	1.44935
1.51936	1.81877
0.315789	6.65988
0.650794	3.79365
0.281746	3.46825
1.85714	1.84127
0.555556	2.92063
1.65476

## Sheet: figure 4g
Water	DSS
1.06738	1.26871
1.03905	1.04504
0.893571	1.27443
1.04288	1.35541
1.02616	1.0982
0.999654	1.04653
0.961428	1.06708
0.96988

## Sheet: figure 4i
	DSS					Water
Male	0.1321	0.0733	0.0638	0.1115	0.1097	0.0465	0.0671	0.0748	0.0684	0.0769
Female	0.0465	0.0705	0.0526	0.0813	0.0562	0.0602	0.0538	0.0582	0.0692	0.0658

## Sheet: figure 4j
	DSS					Water
Male	57.733	60.637	76.117	75.801	119.554	110.716	51.157	142.442	222.725	66.349
Female	154.68	210.28	97.031	89.222	137.968	86.153	130.9	102.453	111.341	89.547
