# Supplementary material for: Sex-dependent interactions between prodromal intestinal inflammation and LRRK2 G2019S in mice promote endophenotypes of Parkinson’s disease
Source: Commun Biol. 2024 May 15;7:570. doi: 10.1038/s42003-024-06256-9 (PMC11096388; doi:10.1038/s42003-024-06256-9)
Supplement: Supplementary file 7 — Supplementary Data 5 [file 42003_2024_6256_MOESM7_ESM.xlsx]

## Sheet: suppl figure 1a
	WT												G2019S
	Male	Male	Male	Male	Male	Male	Female	Female	Female	Female	Female	Female	Male	Male	Male	Male	Male	Male	Female	Female	Female	Female	Female	Female
IFN-g	0	1.365		1.1	0.815	0.925	0	1.295	1.005	1.675	0		2.055	1.425	0.96	0	0		1.09	1.055	1.715	1.475	5.14	6.9
IL-5	2.38	3.97	2.73	1.925	1.3	0.75	2.14	9.435	4.475	2.325	5.36		2.19	0	0	3.705	2.305		2.915	1.885	1.935	2.505	4.15	5.91
TNF-a	4.945	5.8		4.695	3.035	4.525	2.82	4.095	4.48	3.54	4.655		3.9	4.7	3.775	5.35	2.405		4.555	4.89	4.52	5.93	3.68	4.935
IL-2	6.97	0.735	0	2.925	0	0	0.88	0	0.75	0.965	1.005		3.655	0.735	2.08	1.765	2.4		4.525	0	0	4.14	4.105
IL-6	13.135	33.225		10.825	8.865	10.485	10.205	43.71	11.115	2.43	8.56		3.54	4.82	7.69	7.54	14.54		6.1	21.55	19.105	4.725	7.805	14.135
IL-10	2.575	5.825	0	15.58	8.54	4.32	4.725	0	0	9.91	2.795		31.045	0	3.24	0	0		31.47	7.27	18.855	3.355	15.41	10.89
IL-17A	8.22	7.865		8.975	4.475	5.055	5.375	5.085	2.255	1.295	5.405		5.57	4.245	8.615	4.89	2.03		5.59	3.98	12.595	7.525	7.565	8.96
IL-22	15.985	7.855		4.76	12.615	43.995	11.095	20.895	27.44	11.965	7.105		2.02	3.495	5.41	21.35	2.95		6.36	37.155	10.265	4.715	11.095	6.045
IL-1a	16.795	0	3.295		2.73	7.29	13.415	20.335	5.45	12.17	0	5.89	9.16	17.99	6.06	4.395	13.185	11.12	5.06	17.76	18.05	13.78	12.425	3.4
IL-1b	5.49	7.4	7.225	11.345	9.155	8.285	7.745	7.86	8.31	10.51	8.23	7.86	5.615	6.64	5.51	8.83	9.005	6	8.505	9.57	8.215	13.88	9.605	9.305
IL-3	5.54	4.23	5.89	9.095	6.56	0.73	4.64	3.795	5.865	13.445	5.315	5.37	4.295	6.61	5.655	5.975	6.47	9.035	7.245	18.91	6.255	29.255	7.43	5.95
IL-12p70	1.795	0	0	20.585	3.715	0	0	0	2.02	6.6	1.905	1.76	4.6	0	1.845	4.25	1.855	22.21	1.87	7.12	3.89	16.26	3.765	3.525
IL-23	10.675	7.69	16.255	24.605	34.865	28.32	4.095	5.14	11.84	23.685	0	8.205	3.64	9.035	10.65	15.785	8.52	4.955	8.08	20.55	3.09	29.27	2.635	9.495
IL-7	11.63	0	4.58	34.57	0	0	16.165	4.47	18.425	21.155	25.07	7.61	13.425	10.935	9.16	8.83	13.73	23.42	14.64	50.765	14.41	70.82	29.275	7.92
IL-11	31.795	16.08	46.415	111.46	62.205	91.295	21.225	31.725	67.945	114.585	0	34.54	23.615	41.73	35.875	46.505	0	33.12	37.23	77.505	38.035	128.965	32.49	34.92
IFN-b	14.345	11.435	7.57	70.765	33.205	46.2	40.47	10.49	25.915	121.48	4.845	17.99	39.61	28.37	29.795	21.07	36.155	40.125	35.795	68.485		172.925	0	28.11
GM-CSF	25.885	21.685	23.725	42.77	46.37	47.325	77.99	30.13	27.45	160.395	22.86	10.345	20.565	40.87	37.705	22.915	36.05	27.185	54.995	35.02		113.965	26.17	26.05

## Sheet: suppl figure 1b
	WT	G2019S
female	8.7	5.46
female	7.31	4.78
female		6.63
female	1.05	10
female	7.21	9.8
female	8	7.57
male	7.51	3.64
male	4.66	11.2
male		4.56
male	7.77	9.05
male	12.2	14
male	4.7

## Sheet: suppl figure 1c
	WT	G2019S
female	2.5	4.4
female	2.98	4.51
female	4.17	4.95
female	3.59	3.26
female	2.61	3.94
female		5.64
male	1.41	3.02
male	1.79	2.51
male	1.73
male	5.12	3.93
male	5.09	4.61
male		3.82

## Sheet: suppl figure 1d
	WT	G2019S
Female	0.13	0.15
Female	0.17	0.2
Female	0.19	0.19
Male	0.061	0.17
Male	0.047	0.12
Male	0.082

## Sheet: suppl figure 1e
	WT	G2019S
Female	0.068	0.038
Female	0.065	0.14
Female	0.096	0.04
Male	0.0082	0.079
Male		0.029

## Sheet: suppl figure 1g
	WT	G2019S
female	67.7	60.9
female	66.8	59.8
female	64.9	50.3
female	37.7	46.5
female	38.6	45.9
female		34.6
male	75.2	69.1
male	80.8	73.7
male	29.9	47.4
male	61.6	70.1
male		56

## Sheet: suppl figure 2a
Left
15w post DSS	WT											G2019S
Male	4.69	4.4	3.94	4.64	5.56	6.37	5.8	8.02	5.72	6.03	7.19	4.47	3.87	5.16	5.85	4.88	6.07	8.52	5.74	5.53	4.94
Female	5.5	4.57	4.34	4.98	6.26	6.46	6.32	5.13	5.35	5.53		4.19	6.94	5.8	5.19	7.32	4.17	6.42	6.23	6.5	6.17
30w post DSS
Male	4.31	4.27	4.96	3.8	3.86	4.85	4.52	3.87	5.23	4.34	4.05	5.24	5.41	4.13	4.15	4.92	6.04	8.29	5.72	5.64	5.18
Female	5.02	4.41	5.82	5.95	5.33	6.59	4.23	4.12	4.35			4.19	6.56	5.22	4.34	8.17	4.18	5.49	4.26	6.37	4.61333
Right
15w post DSS	WT											G2019S
Male	2.75	3	2.06	2.32	2	2.7	1.92	1.66	3.51	3.72	4.03	2.38	1.83	2.26	4.05	2.42	4.79	2.45	5.83	5.2	5.53
Female	3.36	2.5	2.41	2.32	2.64	3.2	2.99	5.73	3.64	2.42		2.78	2.53	3.68	2.7	3.65	2.91	3.69	2.81	3.5	3.19
30w post DSS
Male	2.78	2.88	2.58	5.25	4.9	3.51	2.59	2.56	5.18	3.24	3.69	3.6	3.79	4.76	3.09	3	8.69	7.86	4.5	4.29	4.32
Female	2.71	2.32	2.79	2.87	3.36	2.92	3.79	4.26	2.28			2.32	6.67	3.59	2.48	4.69	3.1	6.93	5.35	6.09	4.7

## Sheet: suppl figure 2b
15w post DSS	WT											G2019S
Male	90.2	136.7	138	161.7	110.7	98.8	159.3	163.7	161.3	109.5	142.3	118.2	156.7	139	134	98.2	106.7	100.1	102.7	112.5	133
Female	158.7	133.3	168.7	151.3	150.7	190.3	177	186.3	173.3	146		170	156.3	160	132	136.7	213.7	196	139	192	132
30w post DSS	WT											G2019S
Male	121.7	152.3	154	172.7	155.3	160	149	159.7	141.3	130.4	158.3	171	146.7	141.7	176.7	135	122.7	41.4	134	114.3	165.7
Female	211.7	143.3	214.3		167.7	167	133.7	116.2	144.3	121		183	172	193	194	161.7	117.3	141.3	96.3	168.7	98

## Sheet: suppl figure 3a
Left
35W	WT											G2019S
Male	16.676	18.535	17.229	18.531	20.755	20.929	14.27	14.535	16.369	12.873		17.2615	17.914	18.2815	12.5648	10.7586	14.6023	11.638	15.753	23.2615
Female	19.972	26.097	20.469	13.011	15.408	15.7407	15.0981	15.5566	17.3531	13.6548	18.1391	13.4236	17.4726	20.5627	15.6689	18.167	20.3973	21.6032
50W	WT											G2019S
Male	20.4558	10.8512	14.2857	13.4188	10.5083	15.8312	12.8387					11.2296	15.0447	14.1923	16.3969	14.0027	16.0063	18.2146	16.1558	15.5025	15.3017	25.7964	10.3145	19.6909
Female	18.8892	16.1581	16.8542	10.2768	18.507	10.2964	9.9045	14.9453				11.8415	15.0047	18.3495	15.061	14.339	13.7408	20.1665	15.7841
Middle
35W	WT											G2019S
Male	2.71972	5.24401	3.33777	5.0074	5.11828	5.18779	3.8108	3.12091	5.46306	1.48211		6.08512	5.45133	6.06826	0.27164	2.00482	4.78799	4.85925	2.8668	4.4363
Female	4.06868	6.05007	3.56987	2.57396	4.01189	3.32244	2.59738	3.18004	4.4729	3.71385	3.54716	3.49155	3.96134	3.36577	4.13217	4.23376	3.18005	3.34422
50W	WT											G2019S
Male	3.06249	2.82537	5.39875	2.85358	3.86665	4.56791	2.44032					4.15304	3.98144	2.44832	2.4551	1.87268	2.40309	3.27365	3.81945	7.29282	6.53908	4.46133	3.0265	4.19044
Female	4.73127	3.34775	4.03537	2.64076	5.2792	2.28245	1.41543	2.77367				3.14481	4.06742	4.43337	2.32634	1.95318	2.14758	2.57152	1.51153
Right
35W	WT											G2019S
Male	36	56	37	49	63	50	44	37	57	21		59	59	52	7	34	63	39	47	62
Female	42	61	51	29	39	51	34	45	64	52	50	40	53	50	54	58	39	49
50W	WT											G2019S
Male	48	46	46	28	40	36	22					56	48	33	39	32	45	38	44	56	60	61	39	59
Female	46	34	45	31	48	36	26	41				34	60	51	37	35	33	42	28

## Sheet: suppl figure 3b
Left
35W	WT												G2019S
Male	90.8	95	86.6	91.6	97.8	80.4	93	104.4	97.4				86.8	90.2	93.2	87.8	97.2	96	95	96
Female	77.4	77.4	86	83	90.2	79.6	91	92.2	79.6	91	92.2		98.6	81	100	87.4	86.8	98.2	105.8
50W	WT												G2019S
Male	95.2	83.8	90.8	92.4	95	100.8	86	101.6	103.2	96.6	90.2	98	85	90.4	89.6	95	92.2	97.8	93.6	95.8	88	84	99.4	95	96.6
Female	78.2	91.4	89.6	84.6	79.6	89.2	81.8	86					81.6	78.4	83.8	89.4	92.2	87.8	94.6
Right
35W	WT												G2019S
Male	373.8	362.4	362.2	383.4	411.8	347.6	353.4	419.4	387.8				406	364.8	380.8	379.6	337.6	365.4	418	371
Female	262	259.2	287.8	275.2	279.2	287	290	305	287	290	305		339.2	293.4	299.4	295.4	327.2	290.6	290.6
50W	WT												G2019S
Male	370.2	349	380.8	358.8	385.6	397.6	392.8	414.4	420.2	420.8	345.6	393.4	366.8	425.2	382.2	385	389.8	385	288.4	330.2	323.2	328.6	318.6	328.6	370
Female	306.8	349.4	320.2	296.2	275.2	280.2	361.8	294.2					293.4	300.2	284.4	303	281	289.6	315.2

[truncated: 43 more sheets: suppl figure 3c, suppl figure 3d, suppl figure 4b, suppl figure 6b, suppl figure 6c, suppl figure 7a, suppl figure 7b, suppl figure 7c, suppl figure 7d, suppl figure 7e, suppl figure 7f, suppl figure 7g, suppl figure 8a, suppl figure 8b, suppl figure 8c, suppl figure 8d, suppl figue 9a, suppl figure 9b, suppl figure 9c, suppl figure 9d …]
